# Supplementary material for: Electrophysiological evidence for changes in attentional orienting and selection in functional somatic symptoms
Source: Clin Neurophysiol. 2019 Jan;130(1):85–92. doi: 10.1016/j.clinph.2018.09.027 (PMC6318479; doi:10.1016/j.clinph.2018.09.027)
Supplement: Supplementary Data 1 [file mmc1.xml]

<?xml version="1.0" encoding="utf-8" standalone="no"?>
<data>
  <datasets>
    <author>b.forster@city.ac.uk</author>
    <type>0</type>
    <dataset>
      <value>4</value>
      <reason>Data will be made available on request</reason>
      <comments />
    </dataset>
  </datasets>
</data>
